# Supplementary material for: High-Mobility Group Box Protein 3 (HMGB3) Facilitates DNA Interstrand Crosslink Processing and Double-Strand Break Repair in Human Cells
Source: Genes (Basel). 2025 Sep 4;16(9):1044. doi: 10.3390/genes16091044 (PMC12470105; doi:10.3390/genes16091044)
Supplement: Supplementary file 1 [file genes-16-01044-s001.zip]

Archive with 1 entries (1 files):
- genes-3848345-supplementary.pdf
